# Supplementary material for: Pharmacokinetic Profiling Using 3H-Labeled Eggshell Membrane and Effects of Eggshell Membrane and Lysozyme Oral Supplementation on DSS-Induced Colitis and Human Gut Microbiota
Source: Int J Mol Sci. 2025 Sep 18;26(18):9102. doi: 10.3390/ijms26189102 (PMC12471195; doi:10.3390/ijms26189102)
Supplement: Supplementary file 1 [file ijms-26-09102-s001.zip]

Archive with 6 entries (6 files):
- ijms-3804537_Supplementary Fig. S1.pdf
- ijms-3804537_Supplementary Table S1 (R2).pdf
- ijms-3804537_Supplementary Table S2 (R2).pdf
- ijms-3804537_Supplementary Table S3 (R2).pdf
- ijms-3804537_Supplementary Table S4 (R2).pdf
- ijms-3804537_Supplementary Table S5ab (R2).pdf
